# Supplementary material for: Removal of Methylene Blue from Aqueous Solutions Using a New Natural Lignocellulosic Adsorbent—Raspberry (Rubus idaeus) Leaves Powder
Source: Polymers (Basel). 2022 May 11;14(10):1966. doi: 10.3390/polym14101966 (PMC9143437; doi:10.3390/polym14101966)
Supplement: Supplementary file 1 [file polymers-14-01966-s001.zip]

Archive with 1 entries (1 files):
- polymers-1710432-supplementary.pdf
